# Supplementary material for: Diversity Survey of Macrofungal Resources in the Niyang River Basin Based on Soil High-Throughput Sequencing and Traditional Field Investigation
Source: J Fungi (Basel). 2025 Nov 28;11(12):846. doi: 10.3390/jof11120846 (PMC12733894; doi:10.3390/jof11120846)
Supplement: Supplementary file 1 [file jof-11-00846-s001.zip]

Archive with 1 entries (1 files):
- jof-3970431-supplementary.pdf
